# Supplementary material for: Real-Time Longitudinal Evaluation of Tumor Blood Vessels Using a Compact Preclinical Fluorescence Imaging System
Source: Biosensors (Basel). 2021 Nov 23;11(12):471. doi: 10.3390/bios11120471 (PMC8699707; doi:10.3390/bios11120471)
Supplement: Supplementary file 1 [file biosensors-11-00471-s001.zip]

Archive with 2 entries (2 files):
- biosensors-1417297_supplemental document.pdf
- biosensors-1417297_Video S1.mp4
